# Supplementary material for: Protective Effect and Possible Mechanisms of Tripterygium Glycosides in Patients with Ankylosing Spondylitis: A Systematic Review and Meta-Analysis
Source: Oxid Med Cell Longev. 2022 Mar 3;2022:9374895. doi: 10.1155/2022/9374895 (PMC8913062; doi:10.1155/2022/9374895)
Supplement: Supplementary Materials — PRISMA_2020_checklist and search strategy were provided as supplementary material. (Supplementary Materials). [file 9374895.f1.zip]

Archive with 2 entries (2 files):
- Search strategy.docx
- PRISMA_2020_checklist.docx
